# Supplementary material for: Opposing Roles of Foliar and Glandular Trichome Volatile Components in Cultivated Nightshade Interaction with a Specialist Herbivore
Source: PLoS One. 2016 Aug 24;11(8):e0160383. doi: 10.1371/journal.pone.0160383 (PMC4996519; doi:10.1371/journal.pone.0160383)
Supplement: S1 File — (XLS) [file pone.0160383.s006.xls]

## Sheet: Plant Vs Control
Bioassays of plant versus control (air)
	African nightshade species
Mite No.	S.sarrachoides	Control		S.scabrum	Control		S.villosum	Control
Mite1	0	0		0	1		1	0
Mite2	0	0		1	0		1	0
Mite3	0	1		0	0		0	1
Mite4	0	1		0	1		0	1
Mite5	1	0		1	0		1	0
Mite6	1	0		1	0		0	1
Mite7	0	0		0	0		1	0
Mite8	1	0		0	0		1	0
Mite9	1	0		0	1		0	1
Mite10	1	0		1	0		1	0
Mite11	1	0		0	0		0	1
Mite12	0	0		0	1		0	0
Mite13	1	0		1	0		0	0
Mite14	0	0		0	1		0	1
Mite15	0	1		0	1		1	0
Mite16	1	0		1	0		0	0
Mite17	1	0		1	0		1	0
Mite18	0	1		1	0		0	1
Mite19	0	1		0	0		1	0
Mite20	1	0		1	0		0	1
Mite21	0	1		1	0		0	1
Mite22	1	0		1	0		0	1
Mite23	0	1		0	1		0	1
Mite24	1	0		1	0		1	0
Mite25	1	0		0	0		1	0
Mite26	0	1		0	1		1	0
Mite27	0	1		1	0		1	0
Mite28	1	0		1	0		1	0
Mite29	0	1		0	0		0	1
Mite30	1	0		0	1		1	0
Mite31	0	1		1	0		1	0
Mite32	1	0		1	0		0	1
Mite33	1	0		0	1		1	0
Mite34	0	0		1	0		0	0
Mite35	1	0		0	0		1	0
Mite36	1	0		0	1		1	0
Mite37	1	0		0	1		1	0
Mite38	1	0		0	1		0	0
Mite39	0	1		0	0		1	0
Mite40	0	1		1	0		1	0
Mite41	1	0		1	0		1	0
Mite42	1	0		0	0		0	1
Mite43	0	0		1	0		1	0
Mite44	0	1		1	0		0	0
Mite45	0	1		1	0		0	1
Mite46	1	0		1	0		0	1
Mite47	0	1		0	0		1	0
Mite48	1	0		1	0		0	0
Mite49	1	0		1	0		1	0
Mite50	1	0		1	0		0	1
Mite51	0	1		1	0		0	0
Mite52	1	0		0	1		0	1
Mite53	0	1		0	0		0	0
Mite54	1	0		0	0		1	0
Mite55	0	1		1	0		1	0
Mite56	1	0		1	0		0	1
Mite57	1	0		1	0		1	0
Mite58	1	0		0	0		0	1
Mite59	1	0		1	0		1	0
Mite60	1	0		1	0		0	1

## Sheet: Plant vs Plant
Bioassays of plant versus Plant (pairwise comparisons)
	African nightshade species
Mite No.	S.sarrachoides	S.villosum		S.sarrachoides	S.scabrum		S.villosum	S.scabrum
Mite1	0	1		1	0		1	0
Mite2	1	0		1	0		1	0
Mite3	0	1		1	0		0	1
Mite4	0	0		0	1		1	0
Mite5	0	1		1	0		1	0
Mite6	1	0		0	1		0	1
Mite7	0	1		0	1		1	0
Mite8	1	0		0	0		1	0
Mite9	1	0		0	1		1	0
Mite10	1	0		0	1		0	1
Mite11	1	0		0	1		1	0
Mite12	0	1		1	0		1	0
Mite13	1	0		1	0		1	0
Mite14	1	0		1	0		0	1
Mite15	0	0		1	0		1	0
Mite16	1	0		0	1		1	0
Mite17	0	1		0	1		1	0
Mite18	0	1		0	1		0	1
Mite19	1	0		1	0		1	0
Mite20	1	0		1	0		1	0
Mite21	1	0		1	0		1	0
Mite22	1	0		1	0		0	1
Mite23	0	0		1	0		0	1
Mite24	0	1		1	0		0	1
Mite25	0	0		0	1		0	1
Mite26	0	1		1	0		0	0
Mite27	1	0		0	1		1	0
Mite28	1	0		1	0		0	1
Mite29	0	1		0	1		0	1
Mite30	1	0		0	1		1	0
Mite31	1	0		0	0		0	0
Mite32	1	0		0	1		0	1
Mite33	1	0		1	0		1	0
Mite34	1	0		0	1		0	1
Mite35	1	0		1	0		0	0
Mite36	0	1		1	0		1	0
Mite37	1	0		0	0		0	1
Mite38	0	1		0	1		1	0
Mite39	0	0		1	0		0	1
Mite40	1	0		0	1		1	0
Mite41	0	1		1	0		1	0
Mite42	0	1		1	0		0	1
Mite43	1	0		0	1		0	0
Mite44	0	0		1	0		0	1
Mite45	1	0		1	0		0	1
Mite46	0	1		0	1		1	0
Mite47	1	0		0	1		1	0
Mite48	0	0		1	0		1	0
Mite49	0	1		1	0		1	0
Mite50	1	0		1	0		0	0
Mite51	1	0		0	0		1	0
Mite52	1	0		1	0		1	0
Mite53	0	1		1	0		0	0
Mite54	0	0		1	0		0	1
Mite55	0	1		0	1		0	1
Mite56	1	0		0	1		0	1
Mite57	0	1		0	0		1	0
Mite58	0	1		1	0		0	1
Mite59	0	1		1	0		0	1
Mite60	1	0		1	0		0	0

## Sheet: Abundance of compound classes
Abundance of compound classes per plant species
Replicate	Plant species	Compound class	Abundance
Rep1	S. Sarrachoides	Benzenoid	7.84
Rep2	S. Sarrachoides	Benzenoid	0.05
Rep3	S. Sarrachoides	Benzenoid	0.09
Rep1	S. Sarrachoides	Esters	0
Rep2	S. Sarrachoides	Esters	0
Rep3	S. Sarrachoides	Esters	0
Rep1	S. Sarrachoides	Fatty acid	0
Rep2	S. Sarrachoides	Fatty acid	0
Rep3	S. Sarrachoides	Fatty acid	0.2
Rep1	S. Sarrachoides	Green Leaf Volatile	3.964
Rep2	S. Sarrachoides	Green Leaf Volatile	0
Rep3	S. Sarrachoides	Green Leaf Volatile	0.28
Rep1	S. Sarrachoides	Hydrocarbon	1.704
Rep2	S. Sarrachoides	Hydrocarbon	0.01
Rep3	S. Sarrachoides	Hydrocarbon	0.53
Rep1	S. Sarrachoides	Ketone	0.004
Rep2	S. Sarrachoides	Ketone	0
Rep3	S. Sarrachoides	Ketone	0
Rep1	S. Sarrachoides	monoterpenoid	1.75
Rep2	S. Sarrachoides	monoterpenoid	0.24
Rep3	S. Sarrachoides	monoterpenoid	0.37
Rep1	S. Sarrachoides	sesquiterpenoid	5.324
Rep2	S. Sarrachoides	sesquiterpenoid	0.1
Rep3	S. Sarrachoides	sesquiterpenoid	0.52
Rep1	S. scabrum	Benzenoid	10.56
Rep2	S. scabrum	Benzenoid	0.08
Rep3	S. scabrum	Benzenoid	0.01
Rep1	S. scabrum	Esters	0
Rep2	S. scabrum	Esters	0.79
Rep3	S. scabrum	Esters	1.15
Rep1	S. scabrum	Fatty acid	0.34
Rep2	S. scabrum	Fatty acid	0
Rep3	S. scabrum	Fatty acid	0.06
Rep1	S. scabrum	Green Leaf Volatile	0.644
Rep2	S. scabrum	Green Leaf Volatile	3.684
Rep3	S. scabrum	Green Leaf Volatile	0.714
Rep1	S. scabrum	Hydrocarbon	3.28
Rep2	S. scabrum	Hydrocarbon	0.84
Rep3	S. scabrum	Hydrocarbon	0
Rep1	S. scabrum	Ketone	0.16
Rep2	S. scabrum	Ketone	1.14
Rep3	S. scabrum	Ketone	0.504
Rep1	S. scabrum	monoterpenoid	2.334
Rep2	S. scabrum	monoterpenoid	1.664
Rep3	S. scabrum	monoterpenoid	2.42
Rep1	S. scabrum	sesquiterpenoid	2.148
Rep2	S. scabrum	sesquiterpenoid	1.332
Rep3	S. scabrum	sesquiterpenoid	1.168
Rep1	S. villosum	Benzenoid	2.35
Rep2	S. villosum	Benzenoid	0.1
Rep3	S. villosum	Benzenoid	0
Rep1	S. villosum	Esters	0.29
Rep2	S. villosum	Esters	0
Rep3	S. villosum	Esters	0
Rep1	S. villosum	Fatty acid	0
Rep2	S. villosum	Fatty acid	0
Rep3	S. villosum	Fatty acid	0
Rep1	S. villosum	Green Leaf Volatile	0.424
Rep2	S. villosum	Green Leaf Volatile	0.158
Rep3	S. villosum	Green Leaf Volatile	0.39
Rep1	S. villosum	Hydrocarbon	1.27
Rep2	S. villosum	Hydrocarbon	0.004
Rep3	S. villosum	Hydrocarbon	0.05
Rep1	S. villosum	Ketone	0.13
Rep2	S. villosum	Ketone	0
Rep3	S. villosum	Ketone	0
Rep1	S. villosum	monoterpenoid	0.564
Rep2	S. villosum	monoterpenoid	0.26
Rep3	S. villosum	monoterpenoid	0.11
Rep1	S. villosum	sesquiterpenoid	0.944
Rep2	S. villosum	sesquiterpenoid	0.29
Rep3	S. villosum	sesquiterpenoid	0.62

## Sheet: Bioassays with Fullblend
Bioassays with different concentrations of the full blend of the compound classes
Dose (ng/µL)	Mite No.	Test	control
0.6	Mite1	1	0
0.6	Mite2	0	1
0.6	Mite3	0	1
0.6	Mite4	0	1
0.6	Mite5	0	1
0.6	Mite6	0	1
0.6	Mite7	0	1
0.6	Mite8	0	1
0.6	Mite9	1	0
0.6	Mite10	1	0
0.6	Mite11	1	0
0.6	Mite12	0	1
0.6	Mite13	0	1
0.6	Mite14	1	0
0.6	Mite15	0	1
0.6	Mite16	1	0
0.6	Mite17	1	0
0.6	Mite18	1	0
0.6	Mite19	1	0
0.6	Mite20	1	0
0.6	Mite21	0	1
0.6	Mite22	1	0
0.6	Mite23	1	0
0.6	Mite24	1	0
0.6	Mite25	1	0
0.6	Mite26	1	0
0.6	Mite27	0	1
0.6	Mite28	1	0
0.6	Mite29	1	0
0.6	Mite30	1	0
0.6	Mite31	0	1
0.6	Mite32	1	0
0.6	Mite33	1	0
0.6	Mite34	0	1
0.6	Mite35	0	1
0.6	Mite36	1	0
0.6	Mite37	1	0
0.6	Mite38	1	0
0.6	Mite39	0	1
0.6	Mite40	1	0
0.6	Mite41	1	0
0.6	Mite42	0	1
0.6	Mite43	0	1
0.6	Mite44	1	0
0.6	Mite45	0	1
0.6	Mite46	1	0
0.6	Mite47	1	0
0.6	Mite48	0	1
0.6	Mite49	1	0
0.6	Mite50	1	0
0.6	Mite51	0	1
0.6	Mite52	0	1
0.6	Mite53	1	0
0.6	Mite54	0	1
0.6	Mite55	0	1
0.6	Mite56	0	1
0.6	Mite57	1	0
0.6	Mite58	1	0
0.6	Mite59	0	1
0.6	Mite60	1	0
2.4	Mite1	0	1
2.4	Mite2	0	1
2.4	Mite3	1	0
2.4	Mite4	1	0
2.4	Mite5	1	0
2.4	Mite6	1	0
2.4	Mite7	1	0
2.4	Mite8	1	0
2.4	Mite9	1	0
2.4	Mite10	0	1
2.4	Mite11	0	1
2.4	Mite12	0	1
2.4	Mite13	0	1
2.4	Mite14	1	0
2.4	Mite15	0	1
2.4	Mite16	1	0
2.4	Mite17	1	0
2.4	Mite18	1	0
2.4	Mite19	0	1
2.4	Mite20	0	1
2.4	Mite21	1	0
2.4	Mite22	1	0
2.4	Mite23	1	0
2.4	Mite24	1	0
2.4	Mite25	1	0
2.4	Mite26	0	1
2.4	Mite27	1	0
2.4	Mite28	1	0
2.4	Mite29	1	0
2.4	Mite30	1	0
2.4	Mite31	0	1
2.4	Mite32	0	1
2.4	Mite33	0	1
2.4	Mite34	1	0
2.4	Mite35	1	0
2.4	Mite36	1	0
2.4	Mite37	1	0
2.4	Mite38	1	0
2.4	Mite39	0	1
2.4	Mite40	0	1
2.4	Mite41	0	1
2.4	Mite42	1	0
2.4	Mite43	1	0
2.4	Mite44	0	1
2.4	Mite45	1	0
2.4	Mite46	0	1
2.4	Mite47	1	0
2.4	Mite48	1	0
2.4	Mite49	0	1
2.4	Mite50	1	0
2.4	Mite51	1	0
2.4	Mite52	1	0
2.4	Mite53	1	0
2.4	Mite54	1	0
2.4	Mite55	0	1
2.4	Mite56	1	0
2.4	Mite57	1	0
2.4	Mite58	0	1
2.4	Mite59	0	1
2.4	Mite60	0	1
9.6	Mite1	0	1
9.6	Mite2	0	1
9.6	Mite3	0	1
9.6	Mite4	1	0
9.6	Mite5	1	0
9.6	Mite6	0	1
9.6	Mite7	0	1
9.6	Mite8	1	0
9.6	Mite9	1	0
9.6	Mite10	0	1
9.6	Mite11	0	1
9.6	Mite12	1	0
9.6	Mite13	1	0
9.6	Mite14	0	1
9.6	Mite15	1	0
9.6	Mite16	1	0
9.6	Mite17	1	0
9.6	Mite18	1	0
9.6	Mite19	1	0
9.6	Mite20	1	0
9.6	Mite21	1	0
9.6	Mite22	1	0
9.6	Mite23	0	1
9.6	Mite24	1	0
9.6	Mite25	0	1
9.6	Mite26	0	1
9.6	Mite27	1	0
9.6	Mite28	1	0
9.6	Mite29	0	1
9.6	Mite30	1	0
9.6	Mite31	1	0
9.6	Mite32	0	1
9.6	Mite33	1	0
9.6	Mite34	0	1
9.6	Mite35	1	0
9.6	Mite36	1	0
9.6	Mite37	1	0
9.6	Mite38	1	0
9.6	Mite39	1	0
9.6	Mite40	1	0
9.6	Mite41	1	0
9.6	Mite42	0	1
9.6	Mite43	0	1
9.6	Mite44	1	0
9.6	Mite45	0	1
9.6	Mite46	1	0
9.6	Mite47	1	0
9.6	Mite48	0	1
9.6	Mite49	1	0
9.6	Mite50	1	0
9.6	Mite51	1	0
9.6	Mite52	1	0
9.6	Mite53	1	0
9.6	Mite54	1	0
9.6	Mite55	1	0
9.6	Mite56	1	0
9.6	Mite57	0	1
9.6	Mite58	1	0
9.6	Mite59	1	0
9.6	Mite60	1	0

## Sheet: Bioassays with Compound classes
Bioassays with different concentrations of individual compound classes
Compounds	Dose (ng/µL)	Mite NO.	Test	Control
Monoterpenoids	0.6	Mite1	0	1
Monoterpenoids	0.6	Mite2	1	0
Monoterpenoids	0.6	Mite3	1	0
Monoterpenoids	0.6	Mite4	1	0
Monoterpenoids	0.6	Mite5	0	0
Monoterpenoids	0.6	Mite6	0	0
Monoterpenoids	0.6	Mite7	0	0
Monoterpenoids	0.6	Mite8	0	1
Monoterpenoids	0.6	Mite9	1	0
Monoterpenoids	0.6	Mite10	0	0
Monoterpenoids	0.6	Mite11	1	0
Monoterpenoids	0.6	Mite12	1	0
Monoterpenoids	0.6	Mite13	0	0
Monoterpenoids	0.6	Mite14	1	0
Monoterpenoids	0.6	Mite15	0	0
Monoterpenoids	0.6	Mite16	1	0
Monoterpenoids	0.6	Mite17	0	0
Monoterpenoids	0.6	Mite18	1	0
Monoterpenoids	0.6	Mite19	0	0
Monoterpenoids	0.6	Mite20	0	0
Monoterpenoids	0.6	Mite21	0	0
Monoterpenoids	0.6	Mite22	1	0
Monoterpenoids	0.6	Mite23	1	0
Monoterpenoids	0.6	Mite24	1	0
Monoterpenoids	0.6	Mite25	0	0
Monoterpenoids	0.6	Mite26	1	0
Monoterpenoids	0.6	Mite27	1	0
Monoterpenoids	0.6	Mite28	1	0
Monoterpenoids	0.6	Mite29	1	0
Monoterpenoids	0.6	Mite30	0	1
Monoterpenoids	0.6	Mite31	1	0
Monoterpenoids	0.6	Mite32	0	0
Monoterpenoids	0.6	Mite33	0	0
Monoterpenoids	0.6	Mite34	0	0
Monoterpenoids	0.6	Mite35	1	0
Monoterpenoids	0.6	Mite36	0	1
Monoterpenoids	0.6	Mite37	0	0
Monoterpenoids	0.6	Mite38	0	0
Monoterpenoids	0.6	Mite39	1	0
Monoterpenoids	0.6	Mite40	0	0
Monoterpenoids	0.6	Mite41	0	0
Monoterpenoids	0.6	Mite42	1	0
Monoterpenoids	0.6	Mite43	0	0
Monoterpenoids	0.6	Mite44	0	0
Monoterpenoids	0.6	Mite45	1	0
Monoterpenoids	0.6	Mite46	1	0
Monoterpenoids	0.6	Mite47	1	0
Monoterpenoids	0.6	Mite48	1	0
Monoterpenoids	0.6	Mite49	1	0
Monoterpenoids	0.6	Mite50	0	1
Monoterpenoids	2.4	Mite1	1	0
Monoterpenoids	2.4	Mite2	1	0
Monoterpenoids	2.4	Mite3	1	0
Monoterpenoids	2.4	Mite4	0	1
Monoterpenoids	2.4	Mite5	1	0
Monoterpenoids	2.4	Mite6	1	0
Monoterpenoids	2.4	Mite7	0	0
Monoterpenoids	2.4	Mite8	1	0
Monoterpenoids	2.4	Mite9	1	0
Monoterpenoids	2.4	Mite10	0	0
Monoterpenoids	2.4	Mite11	0	1
Monoterpenoids	2.4	Mite12	0	0
Monoterpenoids	2.4	Mite13	1	0
Monoterpenoids	2.4	Mite14	1	0
Monoterpenoids	2.4	Mite15	0	1
Monoterpenoids	2.4	Mite16	0	1
Monoterpenoids	2.4	Mite17	0	1
Monoterpenoids	2.4	Mite18	1	0
Monoterpenoids	2.4	Mite19	1	0
Monoterpenoids	2.4	Mite20	1	0
Monoterpenoids	2.4	Mite21	0	0
Monoterpenoids	2.4	Mite22	1	0
Monoterpenoids	2.4	Mite23	0	1
Monoterpenoids	2.4	Mite24	0	0
Monoterpenoids	2.4	Mite25	1	0
Monoterpenoids	2.4	Mite26	0	0
Monoterpenoids	2.4	Mite27	1	0
Monoterpenoids	2.4	Mite28	1	0
Monoterpenoids	2.4	Mite29	0	0
Monoterpenoids	2.4	Mite30	1	0
Monoterpenoids	2.4	Mite31	0	0
Monoterpenoids	2.4	Mite32	0	1
Monoterpenoids	2.4	Mite33	1	0
Monoterpenoids	2.4	Mite34	0	1
Monoterpenoids	2.4	Mite35	1	0
Monoterpenoids	2.4	Mite36	1	0
Monoterpenoids	2.4	Mite37	0	0
Monoterpenoids	2.4	Mite38	0	1
Monoterpenoids	2.4	Mite39	0	0
Monoterpenoids	2.4	Mite40	0	1
Monoterpenoids	2.4	Mite41	0	1
Monoterpenoids	2.4	Mite42	0	0
Monoterpenoids	2.4	Mite43	0	0
Monoterpenoids	2.4	Mite44	1	0
Monoterpenoids	2.4	Mite45	0	1
Monoterpenoids	2.4	Mite46	0	1
Monoterpenoids	2.4	Mite47	0	0
Monoterpenoids	2.4	Mite48	0	0
Monoterpenoids	2.4	Mite49	0	1
Monoterpenoids	2.4	Mite50	0	1
Monoterpenoids	9.6	Mite1	0	0
Monoterpenoids	9.6	Mite2	0	0
Monoterpenoids	9.6	Mite3	0	0
Monoterpenoids	9.6	Mite4	0	0
Monoterpenoids	9.6	Mite5	1	1
Monoterpenoids	9.6	Mite6	1	0
Monoterpenoids	9.6	Mite7	1	0
Monoterpenoids	9.6	Mite8	1	0
Monoterpenoids	9.6	Mite9	1	0
Monoterpenoids	9.6	Mite10	1	0
Monoterpenoids	9.6	Mite11	0	1
Monoterpenoids	9.6	Mite12	0	0
Monoterpenoids	9.6	Mite13	0	0
Monoterpenoids	9.6	Mite14	0	0
Monoterpenoids	9.6	Mite15	0	0
Monoterpenoids	9.6	Mite16	0	1
Monoterpenoids	9.6	Mite17	0	0
Monoterpenoids	9.6	Mite18	1	0
Monoterpenoids	9.6	Mite19	1	0
Monoterpenoids	9.6	Mite20	1	0
Monoterpenoids	9.6	Mite21	1	0
Monoterpenoids	9.6	Mite22	1	0
Monoterpenoids	9.6	Mite23	0	0
Monoterpenoids	9.6	Mite24	0	0
Monoterpenoids	9.6	Mite25	0	1
Monoterpenoids	9.6	Mite26	1	0
Monoterpenoids	9.6	Mite27	1	0
Monoterpenoids	9.6	Mite28	0	0
Monoterpenoids	9.6	Mite29	1	0
Monoterpenoids	9.6	Mite30	0	0
Monoterpenoids	9.6	Mite31	0	0
Monoterpenoids	9.6	Mite32	0	1
Monoterpenoids	9.6	Mite33	0	1
Monoterpenoids	9.6	Mite34	0	1
Monoterpenoids	9.6	Mite35	1	0
Monoterpenoids	9.6	Mite36	1	0
Monoterpenoids	9.6	Mite37	1	0
Monoterpenoids	9.6	Mite38	1	0
Monoterpenoids	9.6	Mite39	0	0
Monoterpenoids	9.6	Mite40	1	0
Monoterpenoids	9.6	Mite41	0	1
Monoterpenoids	9.6	Mite42	0	0
Monoterpenoids	9.6	Mite43	1	0
Monoterpenoids	9.6	Mite44	0	1
Monoterpenoids	9.6	Mite45	0	0
Monoterpenoids	9.6	Mite46	0	0
Monoterpenoids	9.6	Mite47	1	0
Monoterpenoids	9.6	Mite48	1	0
Monoterpenoids	9.6	Mite49	0	1
Monoterpenoids	9.6	Mite50	0	0
Fattyacid	0.6	Mite1	0	1
Fattyacid	0.6	Mite2	0	0
Fattyacid	0.6	Mite3	0	1
Fattyacid	0.6	Mite4	0	0
Fattyacid	0.6	Mite5	0	1
Fattyacid	0.6	Mite6	0	1
Fattyacid	0.6	Mite7	0	0
Fattyacid	0.6	Mite8	0	1
Fattyacid	0.6	Mite9	0	1
Fattyacid	0.6	Mite10	0	1
Fattyacid	0.6	Mite11	0	1
Fattyacid	0.6	Mite12	0	0
Fattyacid	0.6	Mite13	0	1
Fattyacid	0.6	Mite14	0	1
Fattyacid	0.6	Mite15	0	1
Fattyacid	0.6	Mite16	0	0
Fattyacid	0.6	Mite17	1	0
Fattyacid	0.6	Mite18	1	0
Fattyacid	0.6	Mite19	1	0
Fattyacid	0.6	Mite20	1	0
Fattyacid	0.6	Mite21	0	0
Fattyacid	0.6	Mite22	0	0
Fattyacid	0.6	Mite23	1	0
Fattyacid	0.6	Mite24	0	0
Fattyacid	0.6	Mite25	1	0
Fattyacid	0.6	Mite26	1	0
Fattyacid	0.6	Mite27	0	0
Fattyacid	0.6	Mite28	0	0
Fattyacid	0.6	Mite29	1	0
Fattyacid	0.6	Mite30	0	0
Fattyacid	0.6	Mite31	0	0
Fattyacid	0.6	Mite32	0	1
Fattyacid	0.6	Mite33	1	0
Fattyacid	0.6	Mite34	0	0
Fattyacid	0.6	Mite35	0	1
Fattyacid	0.6	Mite36	1	0
Fattyacid	0.6	Mite37	0	0
Fattyacid	0.6	Mite38	1	0
Fattyacid	0.6	Mite39	0	0
Fattyacid	0.6	Mite40	1	0
Fattyacid	0.6	Mite41	0	1
Fattyacid	0.6	Mite42	0	1
Fattyacid	0.6	Mite43	1	0
Fattyacid	0.6	Mite44	1	0
Fattyacid	0.6	Mite45	0	0
Fattyacid	0.6	Mite46	0	0
Fattyacid	0.6	Mite47	1	0
Fattyacid	0.6	Mite48	0	1
Fattyacid	0.6	Mite49	1	0
Fattyacid	0.6	Mite50	1	0
Fattyacid	2.4	Mite1	1	0
Fattyacid	2.4	Mite2	0	1
Fattyacid	2.4	Mite3	1	0
Fattyacid	2.4	Mite4	0	1
Fattyacid	2.4	Mite5	0	1
Fattyacid	2.4	Mite6	0	1
Fattyacid	2.4	Mite7	1	0
Fattyacid	2.4	Mite8	1	0
Fattyacid	2.4	Mite9	0	0
Fattyacid	2.4	Mite10	1	0
Fattyacid	2.4	Mite11	0	0
Fattyacid	2.4	Mite12	1	0
Fattyacid	2.4	Mite13	1	0
Fattyacid	2.4	Mite14	1	0
Fattyacid	2.4	Mite15	0	0
Fattyacid	2.4	Mite16	1	0
Fattyacid	2.4	Mite17	0	0
Fattyacid	2.4	Mite18	0	1
Fattyacid	2.4	Mite19	1	0
Fattyacid	2.4	Mite20	1	0
Fattyacid	2.4	Mite21	0	0
Fattyacid	2.4	Mite22	1	0
Fattyacid	2.4	Mite23	1	0
Fattyacid	2.4	Mite24	0	0
Fattyacid	2.4	Mite25	1	0
Fattyacid	2.4	Mite26	0	0
Fattyacid	2.4	Mite27	0	0
Fattyacid	2.4	Mite28	1	0
Fattyacid	2.4	Mite29	1	0
Fattyacid	2.4	Mite30	1	0
Fattyacid	2.4	Mite31	0	0
Fattyacid	2.4	Mite32	0	0
Fattyacid	2.4	Mite33	0	1
Fattyacid	2.4	Mite34	1	0
Fattyacid	2.4	Mite35	0	1
Fattyacid	2.4	Mite36	0	0
Fattyacid	2.4	Mite37	0	1
Fattyacid	2.4	Mite38	0	1
Fattyacid	2.4	Mite39	0	1
Fattyacid	2.4	Mite40	0	0
Fattyacid	2.4	Mite41	0	0
Fattyacid	2.4	Mite42	0	1
Fattyacid	2.4	Mite43	0	1
Fattyacid	2.4	Mite44	0	0
Fattyacid	2.4	Mite45	1	0
Fattyacid	2.4	Mite46	0	1
Fattyacid	2.4	Mite47	0	0
Fattyacid	2.4	Mite48	0	0
Fattyacid	2.4	Mite49	0	1
Fattyacid	2.4	Mite50	0	1
Fattyacid	9.6	Mite1	1	0
Fattyacid	9.6	Mite2	1	0
Fattyacid	9.6	Mite3	1	0
Fattyacid	9.6	Mite4	1	0
Fattyacid	9.6	Mite5	1	1
Fattyacid	9.6	Mite6	1	0
Fattyacid	9.6	Mite7	1	0
Fattyacid	9.6	Mite8	1	0
Fattyacid	9.6	Mite9	1	0
Fattyacid	9.6	Mite10	1	0
Fattyacid	9.6	Mite11	1	0
Fattyacid	9.6	Mite12	1	0
Fattyacid	9.6	Mite13	1	0
Fattyacid	9.6	Mite14	1	0
Fattyacid	9.6	Mite15	1	0
Fattyacid	9.6	Mite16	0	0
Fattyacid	9.6	Mite17	0	1
Fattyacid	9.6	Mite18	0	0
Fattyacid	9.6	Mite19	0	0
Fattyacid	9.6	Mite20	1	0
Fattyacid	9.6	Mite21	0	1
Fattyacid	9.6	Mite22	0	1
Fattyacid	9.6	Mite23	0	1
Fattyacid	9.6	Mite24	0	1
Fattyacid	9.6	Mite25	0	1
Fattyacid	9.6	Mite26	0	1
Fattyacid	9.6	Mite27	0	1
Fattyacid	9.6	Mite28	0	1
Fattyacid	9.6	Mite29	0	0
Fattyacid	9.6	Mite30	0	1
Fattyacid	9.6	Mite31	0	1
Fattyacid	9.6	Mite32	0	0
Fattyacid	9.6	Mite33	0	0
Fattyacid	9.6	Mite34	1	0
Fattyacid	9.6	Mite35	0	0
Fattyacid	9.6	Mite36	0	0
Fattyacid	9.6	Mite37	0	0
Fattyacid	9.6	Mite38	0	0
Fattyacid	9.6	Mite39	1	0
Fattyacid	9.6	Mite40	0	0
Fattyacid	9.6	Mite41	1	0
Fattyacid	9.6	Mite42	0	0
Fattyacid	9.6	Mite43	0	0
Fattyacid	9.6	Mite44	1	0
Fattyacid	9.6	Mite45	0	0
Fattyacid	9.6	Mite46	0	0
Fattyacid	9.6	Mite47	1	0
Fattyacid	9.6	Mite48	0	0
Fattyacid	9.6	Mite49	0	0
Fattyacid	9.6	Mite50	1	0
Ketones	0.6	Mite1	0	0
Ketones	0.6	Mite2	0	0
Ketones	0.6	Mite3	0	1
Ketones	0.6	Mite4	0	1
Ketones	0.6	Mite5	0	1
Ketones	0.6	Mite6	0	1
Ketones	0.6	Mite7	1	0
Ketones	0.6	Mite8	0	0
Ketones	0.6	Mite9	0	1
Ketones	0.6	Mite10	0	1
Ketones	0.6	Mite11	1	0
Ketones	0.6	Mite12	0	1
Ketones	0.6	Mite13	0	1
Ketones	0.6	Mite14	0	0
Ketones	0.6	Mite15	0	1
Ketones	0.6	Mite16	0	1
Ketones	0.6	Mite17	1	0
Ketones	0.6	Mite18	0	1
Ketones	0.6	Mite19	0	1
Ketones	0.6	Mite20	0	0
Ketones	0.6	Mite21	0	1
Ketones	0.6	Mite22	1	0
Ketones	0.6	Mite23	1	0
Ketones	0.6	Mite24	0	1
Ketones	0.6	Mite25	0	0
Ketones	0.6	Mite26	0	0
Ketones	0.6	Mite27	0	1
Ketones	0.6	Mite28	0	1
Ketones	0.6	Mite29	0	0
Ketones	0.6	Mite30	1	0
Ketones	0.6	Mite31	0	0
Ketones	0.6	Mite32	0	1
Ketones	0.6	Mite33	1	0
Ketones	0.6	Mite34	1	0
Ketones	0.6	Mite35	0	0
Ketones	0.6	Mite36	0	1
Ketones	0.6	Mite37	1	0
Ketones	0.6	Mite38	1	0
Ketones	0.6	Mite39	0	1
Ketones	0.6	Mite40	0	0
Ketones	0.6	Mite41	0	1
Ketones	0.6	Mite42	1	0
Ketones	0.6	Mite43	1	0
Ketones	0.6	Mite44	0	0
Ketones	0.6	Mite45	0	0
Ketones	0.6	Mite46	1	0
Ketones	0.6	Mite47	0	0
Ketones	0.6	Mite48	0	1
Ketones	0.6	Mite49	0	1
Ketones	0.6	Mite50	0	1
Ketones	2.4	Mite1	0	0
Ketones	2.4	Mite2	1	0
Ketones	2.4	Mite3	0	1
Ketones	2.4	Mite4	1	0
Ketones	2.4	Mite5	0	0
Ketones	2.4	Mite6	0	0
Ketones	2.4	Mite7	1	0
Ketones	2.4	Mite8	1	0
Ketones	2.4	Mite9	1	0
Ketones	2.4	Mite10	1	0
Ketones	2.4	Mite11	1	0
Ketones	2.4	Mite12	1	0
Ketones	2.4	Mite13	1	0
Ketones	2.4	Mite14	1	0
Ketones	2.4	Mite15	0	1
Ketones	2.4	Mite16	0	0
Ketones	2.4	Mite17	0	1
Ketones	2.4	Mite18	0	1
Ketones	2.4	Mite19	0	0
Ketones	2.4	Mite20	0	1
Ketones	2.4	Mite21	0	1
Ketones	2.4	Mite22	0	1
Ketones	2.4	Mite23	0	1
Ketones	2.4	Mite24	0	0
Ketones	2.4	Mite25	0	1
Ketones	2.4	Mite26	0	1
Ketones	2.4	Mite27	0	1
Ketones	2.4	Mite28	0	1
Ketones	2.4	Mite29	0	1
Ketones	2.4	Mite30	0	1
Ketones	2.4	Mite31	0	0
Ketones	2.4	Mite32	0	0
Ketones	2.4	Mite33	0	1
Ketones	2.4	Mite34	0	1
Ketones	2.4	Mite35	1	0
Ketones	2.4	Mite36	0	1
Ketones	2.4	Mite37	0	1
Ketones	2.4	Mite38	0	0
Ketones	2.4	Mite39	1	0
Ketones	2.4	Mite40	0	0
Ketones	2.4	Mite41	0	0
Ketones	2.4	Mite42	0	0
Ketones	2.4	Mite43	0	0
Ketones	2.4	Mite44	0	0
Ketones	2.4	Mite45	0	0
Ketones	2.4	Mite46	0	1
Ketones	2.4	Mite47	0	1
Ketones	2.4	Mite48	0	1
Ketones	2.4	Mite49	0	1
Ketones	2.4	Mite50	1	0
Ketones	9.6	Mite1	0	1
Ketones	9.6	Mite2	1	0
Ketones	9.6	Mite3	1	0
Ketones	9.6	Mite4	1	0
Ketones	9.6	Mite5	0	0
Ketones	9.6	Mite6	0	1
Ketones	9.6	Mite7	0	0
Ketones	9.6	Mite8	1	0
Ketones	9.6	Mite9	1	0
Ketones	9.6	Mite10	1	0
Ketones	9.6	Mite11	0	0
Ketones	9.6	Mite12	0	0
Ketones	9.6	Mite13	0	0
Ketones	9.6	Mite14	0	0
Ketones	9.6	Mite15	1	0
Ketones	9.6	Mite16	1	0
Ketones	9.6	Mite17	1	0
Ketones	9.6	Mite18	1	0
Ketones	9.6	Mite19	1	0
Ketones	9.6	Mite20	0	1
Ketones	9.6	Mite21	1	0
Ketones	9.6	Mite22	0	0
Ketones	9.6	Mite23	1	0
Ketones	9.6	Mite24	0	0
Ketones	9.6	Mite25	0	0
Ketones	9.6	Mite26	1	0
Ketones	9.6	Mite27	1	0
Ketones	9.6	Mite28	0	0
Ketones	9.6	Mite29	0	1
Ketones	9.6	Mite30	0	0
Ketones	9.6	Mite31	0	1
Ketones	9.6	Mite32	1	0
Ketones	9.6	Mite33	0	0
Ketones	9.6	Mite34	0	0
Ketones	9.6	Mite35	0	1
Ketones	9.6	Mite36	0	0
Ketones	9.6	Mite37	0	0
Ketones	9.6	Mite38	1	0
Ketones	9.6	Mite39	1	0
Ketones	9.6	Mite40	0	1
Ketones	9.6	Mite41	1	0
Ketones	9.6	Mite42	1	0
Ketones	9.6	Mite43	0	0
Ketones	9.6	Mite44	1	0
Ketones	9.6	Mite45	0	1
Ketones	9.6	Mite46	1	0
Ketones	9.6	Mite47	1	0
Ketones	9.6	Mite48	1	0
Ketones	9.6	Mite49	1	0
Ketones	9.6	Mite50	0	1
Green leaf volatiles	0.6	Mite1	0	1
Green leaf volatiles	0.6	Mite2	1	0
Green leaf volatiles	0.6	Mite3	0	0
Green leaf volatiles	0.6	Mite4	0	0
Green leaf volatiles	0.6	Mite5	0	0
Green leaf volatiles	0.6	Mite6	1	0
Green leaf volatiles	0.6	Mite7	1	0
Green leaf volatiles	0.6	Mite8	0	0
Green leaf volatiles	0.6	Mite9	0	1
Green leaf volatiles	0.6	Mite10	1	0
Green leaf volatiles	0.6	Mite11	0	0
Green leaf volatiles	0.6	Mite12	0	0
Green leaf volatiles	0.6	Mite13	0	0
Green leaf volatiles	0.6	Mite14	0	0
Green leaf volatiles	0.6	Mite15	0	1
Green leaf volatiles	0.6	Mite16	0	0
Green leaf volatiles	0.6	Mite17	0	1
Green leaf volatiles	0.6	Mite18	1	0
Green leaf volatiles	0.6	Mite19	0	0
Green leaf volatiles	0.6	Mite20	1	0
Green leaf volatiles	0.6	Mite21	0	0
Green leaf volatiles	0.6	Mite22	0	0
Green leaf volatiles	0.6	Mite23	0	1
Green leaf volatiles	0.6	Mite24	1	0
Green leaf volatiles	0.6	Mite25	0	0
Green leaf volatiles	0.6	Mite26	0	0
Green leaf volatiles	0.6	Mite27	1	0
Green leaf volatiles	0.6	Mite28	1	0
Green leaf volatiles	0.6	Mite29	0	0
Green leaf volatiles	0.6	Mite30	1	0
Green leaf volatiles	0.6	Mite31	0	1
Green leaf volatiles	0.6	Mite32	0	0
Green leaf volatiles	0.6	Mite33	0	0
Green leaf volatiles	0.6	Mite34	0	0
Green leaf volatiles	0.6	Mite35	0	0
Green leaf volatiles	0.6	Mite36	1	0
Green leaf volatiles	0.6	Mite37	0	0
Green leaf volatiles	0.6	Mite38	1	0
Green leaf volatiles	0.6	Mite39	0	0
Green leaf volatiles	0.6	Mite40	1	0
Green leaf volatiles	0.6	Mite41	0	0
Green leaf volatiles	0.6	Mite42	1	0
Green leaf volatiles	0.6	Mite43	1	0
Green leaf volatiles	0.6	Mite44	1	0
Green leaf volatiles	0.6	Mite45	0	0
Green leaf volatiles	0.6	Mite46	0	0
Green leaf volatiles	0.6	Mite47	0	0
Green leaf volatiles	0.6	Mite48	1	0
Green leaf volatiles	0.6	Mite49	0	0
Green leaf volatiles	0.6	Mite50	1	0
Green leaf volatiles	2.4	Mite1	0	0
Green leaf volatiles	2.4	Mite2	0	1
Green leaf volatiles	2.4	Mite3	0	0
Green leaf volatiles	2.4	Mite4	0	0
Green leaf volatiles	2.4	Mite5	0	1
Green leaf volatiles	2.4	Mite6	0	1
Green leaf volatiles	2.4	Mite7	0	1
Green leaf volatiles	2.4	Mite8	0	1
Green leaf volatiles	2.4	Mite9	0	1
Green leaf volatiles	2.4	Mite10	1	0
Green leaf volatiles	2.4	Mite11	0	0
Green leaf volatiles	2.4	Mite12	0	1
Green leaf volatiles	2.4	Mite13	0	0
Green leaf volatiles	2.4	Mite14	0	1
Green leaf volatiles	2.4	Mite15	0	1
Green leaf volatiles	2.4	Mite16	0	1
Green leaf volatiles	2.4	Mite17	0	0
Green leaf volatiles	2.4	Mite18	0	1
Green leaf volatiles	2.4	Mite19	1	0
Green leaf volatiles	2.4	Mite20	0	0
Green leaf volatiles	2.4	Mite21	0	1
Green leaf volatiles	2.4	Mite22	0	0
Green leaf volatiles	2.4	Mite23	0	0
Green leaf volatiles	2.4	Mite24	0	0
Green leaf volatiles	2.4	Mite25	0	0
Green leaf volatiles	2.4	Mite26	1	0
Green leaf volatiles	2.4	Mite27	1	0
Green leaf volatiles	2.4	Mite28	1	0
Green leaf volatiles	2.4	Mite29	1	0
Green leaf volatiles	2.4	Mite30	1	0
Green leaf volatiles	2.4	Mite31	0	0
Green leaf volatiles	2.4	Mite32	1	0
Green leaf volatiles	2.4	Mite33	0	1
Green leaf volatiles	2.4	Mite34	0	0
Green leaf volatiles	2.4	Mite35	1	0
Green leaf volatiles	2.4	Mite36	1	0
Green leaf volatiles	2.4	Mite37	0	1
Green leaf volatiles	2.4	Mite38	0	0
Green leaf volatiles	2.4	Mite39	0	1
Green leaf volatiles	2.4	Mite40	0	0
Green leaf volatiles	2.4	Mite41	0	0
Green leaf volatiles	2.4	Mite42	0	1
Green leaf volatiles	2.4	Mite43	0	1
Green leaf volatiles	2.4	Mite44	1	0
Green leaf volatiles	2.4	Mite45	0	1
Green leaf volatiles	2.4	Mite46	0	0
Green leaf volatiles	2.4	Mite47	0	0
Green leaf volatiles	2.4	Mite48	0	1
Green leaf volatiles	2.4	Mite49	0	1
Green leaf volatiles	2.4	Mite50	0	0
Green leaf volatiles	9.6	Mite1	1	0
Green leaf volatiles	9.6	Mite2	0	0
Green leaf volatiles	9.6	Mite3	1	0
Green leaf volatiles	9.6	Mite4	1	0
Green leaf volatiles	9.6	Mite5	1	0
Green leaf volatiles	9.6	Mite6	0	0
Green leaf volatiles	9.6	Mite7	1	0
Green leaf volatiles	9.6	Mite8	0	1
Green leaf volatiles	9.6	Mite9	0	1
Green leaf volatiles	9.6	Mite10	1	0
Green leaf volatiles	9.6	Mite11	1	0
Green leaf volatiles	9.6	Mite12	0	1
Green leaf volatiles	9.6	Mite13	0	1
Green leaf volatiles	9.6	Mite14	0	1
Green leaf volatiles	9.6	Mite15	1	0
Green leaf volatiles	9.6	Mite16	0	1
Green leaf volatiles	9.6	Mite17	0	1
Green leaf volatiles	9.6	Mite18	0	1
Green leaf volatiles	9.6	Mite19	0	0
Green leaf volatiles	9.6	Mite20	0	1
Green leaf volatiles	9.6	Mite21	0	0
Green leaf volatiles	9.6	Mite22	0	1
Green leaf volatiles	9.6	Mite23	0	0
Green leaf volatiles	9.6	Mite24	0	1
Green leaf volatiles	9.6	Mite25	1	0
Green leaf volatiles	9.6	Mite26	0	1
Green leaf volatiles	9.6	Mite27	0	1
Green leaf volatiles	9.6	Mite28	0	1
Green leaf volatiles	9.6	Mite29	0	1
Green leaf volatiles	9.6	Mite30	0	1
Green leaf volatiles	9.6	Mite31	0	1
Green leaf volatiles	9.6	Mite32	0	0
Green leaf volatiles	9.6	Mite33	0	0
Green leaf volatiles	9.6	Mite34	1	0
Green leaf volatiles	9.6	Mite35	1	0
Green leaf volatiles	9.6	Mite36	0	1
Green leaf volatiles	9.6	Mite37	0	0
Green leaf volatiles	9.6	Mite38	0	0
Green leaf volatiles	9.6	Mite39	0	1
Green leaf volatiles	9.6	Mite40	0	1
Green leaf volatiles	9.6	Mite41	1	0
Green leaf volatiles	9.6	Mite42	0	1
Green leaf volatiles	9.6	Mite43	0	0
Green leaf volatiles	9.6	Mite44	0	1
Green leaf volatiles	9.6	Mite45	1	0
Green leaf volatiles	9.6	Mite46	0	1
Green leaf volatiles	9.6	Mite47	1	0
Green leaf volatiles	9.6	Mite48	1	0
Green leaf volatiles	9.6	Mite49	0	0
Green leaf volatiles	9.6	Mite50	0	1
Esters	0.6	Mite1	1	0
Esters	0.6	Mite2	1	0
Esters	0.6	Mite3	0	1
Esters	0.6	Mite4	1	0
Esters	0.6	Mite5	0	0
Esters	0.6	Mite6	1	0
Esters	0.6	Mite7	1	0
Esters	0.6	Mite8	0	0
Esters	0.6	Mite9	1	0
Esters	0.6	Mite10	0	0
Esters	0.6	Mite11	0	0
Esters	0.6	Mite12	0	1
Esters	0.6	Mite13	0	1
Esters	0.6	Mite14	0	0
Esters	0.6	Mite15	0	0
Esters	0.6	Mite16	1	0
Esters	0.6	Mite17	0	0
Esters	0.6	Mite18	1	0
Esters	0.6	Mite19	0	1
Esters	0.6	Mite20	1	0
Esters	0.6	Mite21	0	1
Esters	0.6	Mite22	1	0
Esters	0.6	Mite23	0	0
Esters	0.6	Mite24	1	0
Esters	0.6	Mite25	1	0
Esters	0.6	Mite26	0	1
Esters	0.6	Mite27	0	0
Esters	0.6	Mite28	1	0
Esters	0.6	Mite29	0	0
Esters	0.6	Mite30	0	0
Esters	0.6	Mite31	0	0
Esters	0.6	Mite32	1	0
Esters	0.6	Mite33	0	0
Esters	0.6	Mite34	1	0
Esters	0.6	Mite35	0	1
Esters	0.6	Mite36	1	0
Esters	0.6	Mite37	0	0
Esters	0.6	Mite38	1	0
Esters	0.6	Mite39	1	0
Esters	0.6	Mite40	0	0
Esters	0.6	Mite41	1	0
Esters	0.6	Mite42	0	0
Esters	0.6	Mite43	1	0
Esters	0.6	Mite44	0	0
Esters	0.6	Mite45	1	0
Esters	0.6	Mite46	1	0
Esters	0.6	Mite47	1	0
Esters	0.6	Mite48	0	0
Esters	0.6	Mite49	0	0
Esters	0.6	Mite50	1	0
Esters	2.4	Mite1	0	0
Esters	2.4	Mite2	0	1
Esters	2.4	Mite3	1	0
Esters	2.4	Mite4	1	0
Esters	2.4	Mite5	1	0
Esters	2.4	Mite6	1	0
Esters	2.4	Mite7	0	1
Esters	2.4	Mite8	0	1
Esters	2.4	Mite9	1	0
Esters	2.4	Mite10	0	1
Esters	2.4	Mite11	0	0
Esters	2.4	Mite12	0	0
Esters	2.4	Mite13	0	0
Esters	2.4	Mite14	1	0
Esters	2.4	Mite15	1	0
Esters	2.4	Mite16	1	0
Esters	2.4	Mite17	1	0
Esters	2.4	Mite18	0	0
Esters	2.4	Mite19	0	0
Esters	2.4	Mite20	0	0
Esters	2.4	Mite21	1	0
Esters	2.4	Mite22	0	1
Esters	2.4	Mite23	0	0
Esters	2.4	Mite24	1	0
Esters	2.4	Mite25	0	1
Esters	2.4	Mite26	1	0
Esters	2.4	Mite27	0	0
Esters	2.4	Mite28	0	0
Esters	2.4	Mite29	1	0
Esters	2.4	Mite30	0	0
Esters	2.4	Mite31	0	0
Esters	2.4	Mite32	1	0
Esters	2.4	Mite33	0	0
Esters	2.4	Mite34	1	0
Esters	2.4	Mite35	1	0
Esters	2.4	Mite36	0	1
Esters	2.4	Mite37	1	0
Esters	2.4	Mite38	0	0
Esters	2.4	Mite39	0	1
Esters	2.4	Mite40	1	0
Esters	2.4	Mite41	0	1
Esters	2.4	Mite42	0	1
Esters	2.4	Mite43	1	0
Esters	2.4	Mite44	1	0
Esters	2.4	Mite45	0	1
Esters	2.4	Mite46	0	1
Esters	2.4	Mite47	0	0
Esters	2.4	Mite48	0	1
Esters	2.4	Mite49	0	1
Esters	2.4	Mite50	0	1
Esters	9.6	Mite1	0	0
Esters	9.6	Mite2	0	1
Esters	9.6	Mite3	1	0
Esters	9.6	Mite4	0	1
Esters	9.6	Mite5	0	1
Esters	9.6	Mite6	0	0
Esters	9.6	Mite7	1	0
Esters	9.6	Mite8	0	0
Esters	9.6	Mite9	0	0
Esters	9.6	Mite10	0	1
Esters	9.6	Mite11	0	1
Esters	9.6	Mite12	0	1
Esters	9.6	Mite13	0	1
Esters	9.6	Mite14	1	0
Esters	9.6	Mite15	0	0
Esters	9.6	Mite16	0	0
Esters	9.6	Mite17	0	1
Esters	9.6	Mite18	1	0
Esters	9.6	Mite19	0	1
Esters	9.6	Mite20	1	0
Esters	9.6	Mite21	0	1
Esters	9.6	Mite22	0	1
Esters	9.6	Mite23	1	0
Esters	9.6	Mite24	1	0
Esters	9.6	Mite25	1	0
Esters	9.6	Mite26	1	0
Esters	9.6	Mite27	0	0
Esters	9.6	Mite28	0	0
Esters	9.6	Mite29	1	0
Esters	9.6	Mite30	1	0
Esters	9.6	Mite31	0	0
Esters	9.6	Mite32	0	0
Esters	9.6	Mite33	0	0
Esters	9.6	Mite34	0	0
Esters	9.6	Mite35	1	0
Esters	9.6	Mite36	0	0
Esters	9.6	Mite37	0	0
Esters	9.6	Mite38	0	0
Esters	9.6	Mite39	0	0
Esters	9.6	Mite40	0	1
Esters	9.6	Mite41	0	1
Esters	9.6	Mite42	1	0
Esters	9.6	Mite43	0	1
Esters	9.6	Mite44	0	0
Esters	9.6	Mite45	0	1
Esters	9.6	Mite46	1	0
Esters	9.6	Mite47	1	0
Esters	9.6	Mite48	0	0
Esters	9.6	Mite49	1	0
Esters	9.6	Mite50	0	0
Sesquiterpenes	0.6	Mite1	0	0
Sesquiterpenes	0.6	Mite2	0	0
Sesquiterpenes	0.6	Mite3	1	0
Sesquiterpenes	0.6	Mite4	0	1
Sesquiterpenes	0.6	Mite5	0	1
Sesquiterpenes	0.6	Mite6	0	1
Sesquiterpenes	0.6	Mite7	0	0
Sesquiterpenes	0.6	Mite8	0	0
Sesquiterpenes	0.6	Mite9	0	1
Sesquiterpenes	0.6	Mite10	0	1
Sesquiterpenes	0.6	Mite11	0	1
Sesquiterpenes	0.6	Mite12	0	0
Sesquiterpenes	0.6	Mite13	0	0
Sesquiterpenes	0.6	Mite14	0	1
Sesquiterpenes	0.6	Mite15	0	0
Sesquiterpenes	0.6	Mite16	0	1
Sesquiterpenes	0.6	Mite17	1	0
Sesquiterpenes	0.6	Mite18	0	1
Sesquiterpenes	0.6	Mite19	0	0
Sesquiterpenes	0.6	Mite20	0	1
Sesquiterpenes	0.6	Mite21	0	0
Sesquiterpenes	0.6	Mite22	0	1
Sesquiterpenes	0.6	Mite23	0	1
Sesquiterpenes	0.6	Mite24	0	1
Sesquiterpenes	0.6	Mite25	0	1
Sesquiterpenes	0.6	Mite26	0	1
Sesquiterpenes	0.6	Mite27	0	1
Sesquiterpenes	0.6	Mite28	0	1
Sesquiterpenes	0.6	Mite29	1	0
Sesquiterpenes	0.6	Mite30	0	0
Sesquiterpenes	0.6	Mite31	0	0
Sesquiterpenes	0.6	Mite32	0	1
Sesquiterpenes	0.6	Mite33	1	0
Sesquiterpenes	0.6	Mite34	0	1
Sesquiterpenes	0.6	Mite35	0	1
Sesquiterpenes	0.6	Mite36	0	0
Sesquiterpenes	0.6	Mite37	0	0
Sesquiterpenes	0.6	Mite38	0	1
Sesquiterpenes	0.6	Mite39	1	0
Sesquiterpenes	0.6	Mite40	1	0
Sesquiterpenes	0.6	Mite41	0	0
Sesquiterpenes	0.6	Mite42	0	1
Sesquiterpenes	0.6	Mite43	1	0
Sesquiterpenes	0.6	Mite44	1	0
Sesquiterpenes	0.6	Mite45	0	0
Sesquiterpenes	0.6	Mite46	0	0
Sesquiterpenes	0.6	Mite47	1	0
Sesquiterpenes	0.6	Mite48	1	0
Sesquiterpenes	0.6	Mite49	0	0
Sesquiterpenes	0.6	Mite50	0	0
Sesquiterpenes	2.4	Mite1	1	0
Sesquiterpenes	2.4	Mite2	1	0
Sesquiterpenes	2.4	Mite3	0	0
Sesquiterpenes	2.4	Mite4	1	0
Sesquiterpenes	2.4	Mite5	0	0
Sesquiterpenes	2.4	Mite6	0	1
Sesquiterpenes	2.4	Mite7	0	0
Sesquiterpenes	2.4	Mite8	1	0
Sesquiterpenes	2.4	Mite9	1	0
Sesquiterpenes	2.4	Mite10	0	0
Sesquiterpenes	2.4	Mite11	0	1
Sesquiterpenes	2.4	Mite12	0	0
Sesquiterpenes	2.4	Mite13	1	0
Sesquiterpenes	2.4	Mite14	0	0
Sesquiterpenes	2.4	Mite15	0	1
Sesquiterpenes	2.4	Mite16	0	0
Sesquiterpenes	2.4	Mite17	1	0
Sesquiterpenes	2.4	Mite18	1	0
Sesquiterpenes	2.4	Mite19	1	0
Sesquiterpenes	2.4	Mite20	1	0
Sesquiterpenes	2.4	Mite21	1	0
Sesquiterpenes	2.4	Mite22	0	0
Sesquiterpenes	2.4	Mite23	0	1
Sesquiterpenes	2.4	Mite24	1	0
Sesquiterpenes	2.4	Mite25	1	0
Sesquiterpenes	2.4	Mite26	1	0
Sesquiterpenes	2.4	Mite27	1	0
Sesquiterpenes	2.4	Mite28	1	0
Sesquiterpenes	2.4	Mite29	1	0
Sesquiterpenes	2.4	Mite30	0	0
Sesquiterpenes	2.4	Mite31	0	0
Sesquiterpenes	2.4	Mite32	0	0
Sesquiterpenes	2.4	Mite33	0	0
Sesquiterpenes	2.4	Mite34	0	0
Sesquiterpenes	2.4	Mite35	0	0
Sesquiterpenes	2.4	Mite36	0	0
Sesquiterpenes	2.4	Mite37	0	0
Sesquiterpenes	2.4	Mite38	1	0
Sesquiterpenes	2.4	Mite39	0	1
Sesquiterpenes	2.4	Mite40	0	0
Sesquiterpenes	2.4	Mite41	0	1
Sesquiterpenes	2.4	Mite42	0	0
Sesquiterpenes	2.4	Mite43	1	0
Sesquiterpenes	2.4	Mite44	1	0
Sesquiterpenes	2.4	Mite45	0	0
Sesquiterpenes	2.4	Mite46	0	0
Sesquiterpenes	2.4	Mite47	1	0
Sesquiterpenes	2.4	Mite48	0	0
Sesquiterpenes	2.4	Mite49	0	1
Sesquiterpenes	2.4	Mite50	0	0
Sesquiterpenes	9.6	Mite1	1	0
Sesquiterpenes	9.6	Mite2	1	0
Sesquiterpenes	9.6	Mite3	1	0
Sesquiterpenes	9.6	Mite4	1	0
Sesquiterpenes	9.6	Mite5	0	0
Sesquiterpenes	9.6	Mite6	1	0
Sesquiterpenes	9.6	Mite7	1	0
Sesquiterpenes	9.6	Mite8	0	1
Sesquiterpenes	9.6	Mite9	0	1
Sesquiterpenes	9.6	Mite10	1	0
Sesquiterpenes	9.6	Mite11	1	0
Sesquiterpenes	9.6	Mite12	1	0
Sesquiterpenes	9.6	Mite13	0	0
Sesquiterpenes	9.6	Mite14	0	1
Sesquiterpenes	9.6	Mite15	1	0
Sesquiterpenes	9.6	Mite16	0	1
Sesquiterpenes	9.6	Mite17	0	1
Sesquiterpenes	9.6	Mite18	0	1
Sesquiterpenes	9.6	Mite19	0	0
Sesquiterpenes	9.6	Mite20	0	0
Sesquiterpenes	9.6	Mite21	0	0
Sesquiterpenes	9.6	Mite22	0	0
Sesquiterpenes	9.6	Mite23	0	0
Sesquiterpenes	9.6	Mite24	1	0
Sesquiterpenes	9.6	Mite25	0	0
Sesquiterpenes	9.6	Mite26	1	0
Sesquiterpenes	9.6	Mite27	1	0
Sesquiterpenes	9.6	Mite28	1	0
Sesquiterpenes	9.6	Mite29	0	1
Sesquiterpenes	9.6	Mite30	1	0
Sesquiterpenes	9.6	Mite31	0	0
Sesquiterpenes	9.6	Mite32	1	0
Sesquiterpenes	9.6	Mite33	0	1
Sesquiterpenes	9.6	Mite34	1	0
Sesquiterpenes	9.6	Mite35	0	1
Sesquiterpenes	9.6	Mite36	0	0
Sesquiterpenes	9.6	Mite37	1	0
Sesquiterpenes	9.6	Mite38	0	0
Sesquiterpenes	9.6	Mite39	1	0
Sesquiterpenes	9.6	Mite40	0	1
Sesquiterpenes	9.6	Mite41	0	0
Sesquiterpenes	9.6	Mite42	0	1
Sesquiterpenes	9.6	Mite43	0	0
Sesquiterpenes	9.6	Mite44	1	0
Sesquiterpenes	9.6	Mite45	1	0
Sesquiterpenes	9.6	Mite46	0	0
Sesquiterpenes	9.6	Mite47	0	0
Sesquiterpenes	9.6	Mite48	0	0
Sesquiterpenes	9.6	Mite49	0	1
Sesquiterpenes	9.6	Mite50	0	0
Hydrocarbons	0.6	Mite1	1	0
Hydrocarbons	0.6	Mite2	1	0
Hydrocarbons	0.6	Mite3	0	0
Hydrocarbons	0.6	Mite4	0	0
Hydrocarbons	0.6	Mite5	0	0
Hydrocarbons	0.6	Mite6	0	0
Hydrocarbons	0.6	Mite7	1	0
Hydrocarbons	0.6	Mite8	1	0
Hydrocarbons	0.6	Mite9	1	0
Hydrocarbons	0.6	Mite10	1	0
Hydrocarbons	0.6	Mite11	0	1
Hydrocarbons	0.6	Mite12	1	0
Hydrocarbons	0.6	Mite13	1	0
Hydrocarbons	0.6	Mite14	0	1
Hydrocarbons	0.6	Mite15	1	0
Hydrocarbons	0.6	Mite16	1	0
Hydrocarbons	0.6	Mite17	0	0
Hydrocarbons	0.6	Mite18	0	0
Hydrocarbons	0.6	Mite19	1	0
Hydrocarbons	0.6	Mite20	1	0
Hydrocarbons	0.6	Mite21	1	0
Hydrocarbons	0.6	Mite22	0	1
Hydrocarbons	0.6	Mite23	0	0
Hydrocarbons	0.6	Mite24	0	1
Hydrocarbons	0.6	Mite25	0	0
Hydrocarbons	0.6	Mite26	1	0
Hydrocarbons	0.6	Mite27	0	1
Hydrocarbons	0.6	Mite28	0	0
Hydrocarbons	0.6	Mite29	1	0
Hydrocarbons	0.6	Mite30	0	1
Hydrocarbons	0.6	Mite31	1	0
Hydrocarbons	0.6	Mite32	0	0
Hydrocarbons	0.6	Mite33	0	0
Hydrocarbons	0.6	Mite34	0	0
Hydrocarbons	0.6	Mite35	0	0
Hydrocarbons	0.6	Mite36	0	1
Hydrocarbons	0.6	Mite37	1	0
Hydrocarbons	0.6	Mite38	0	1
Hydrocarbons	0.6	Mite39	1	0
Hydrocarbons	0.6	Mite40	1	0
Hydrocarbons	0.6	Mite41	1	0
Hydrocarbons	0.6	Mite42	0	1
Hydrocarbons	0.6	Mite43	1	0
Hydrocarbons	0.6	Mite44	1	0
Hydrocarbons	0.6	Mite45	1	0
Hydrocarbons	0.6	Mite46	0	0
Hydrocarbons	0.6	Mite47	0	1
Hydrocarbons	0.6	Mite48	1	0
Hydrocarbons	0.6	Mite49	0	0
Hydrocarbons	0.6	Mite50	0	1
Hydrocarbons	2.4	Mite1	0	1
Hydrocarbons	2.4	Mite2	0	0
Hydrocarbons	2.4	Mite3	0	0
Hydrocarbons	2.4	Mite4	0	1
Hydrocarbons	2.4	Mite5	1	0
Hydrocarbons	2.4	Mite6	1	0
Hydrocarbons	2.4	Mite7	0	0
Hydrocarbons	2.4	Mite8	1	0
Hydrocarbons	2.4	Mite9	0	0
Hydrocarbons	2.4	Mite10	0	1
Hydrocarbons	2.4	Mite11	0	1
Hydrocarbons	2.4	Mite12	0	1
Hydrocarbons	2.4	Mite13	0	0
Hydrocarbons	2.4	Mite14	0	1
Hydrocarbons	2.4	Mite15	0	1
Hydrocarbons	2.4	Mite16	0	1
Hydrocarbons	2.4	Mite17	0	0
Hydrocarbons	2.4	Mite18	1	0
Hydrocarbons	2.4	Mite19	1	0
Hydrocarbons	2.4	Mite20	0	1
Hydrocarbons	2.4	Mite21	0	1
Hydrocarbons	2.4	Mite22	0	1
Hydrocarbons	2.4	Mite23	0	1
Hydrocarbons	2.4	Mite24	0	1
Hydrocarbons	2.4	Mite25	0	1
Hydrocarbons	2.4	Mite26	0	1
Hydrocarbons	2.4	Mite27	0	1
Hydrocarbons	2.4	Mite28	0	1
Hydrocarbons	2.4	Mite29	0	1
Hydrocarbons	2.4	Mite30	0	1
Hydrocarbons	2.4	Mite31	0	1
Hydrocarbons	2.4	Mite32	0	1
Hydrocarbons	2.4	Mite33	0	0
Hydrocarbons	2.4	Mite34	0	0
Hydrocarbons	2.4	Mite35	0	1
Hydrocarbons	2.4	Mite36	0	1
Hydrocarbons	2.4	Mite37	0	0
Hydrocarbons	2.4	Mite38	1	0
Hydrocarbons	2.4	Mite39	0	0
Hydrocarbons	2.4	Mite40	0	0
Hydrocarbons	2.4	Mite41	1	0
Hydrocarbons	2.4	Mite42	0	0
Hydrocarbons	2.4	Mite43	0	1
Hydrocarbons	2.4	Mite44	0	1
Hydrocarbons	2.4	Mite45	0	1
Hydrocarbons	2.4	Mite46	0	1
Hydrocarbons	2.4	Mite47	1	0
Hydrocarbons	2.4	Mite48	0	0
Hydrocarbons	2.4	Mite49	0	1
Hydrocarbons	2.4	Mite50	0	0
Hydrocarbons	9.6	Mite1	0	0
Hydrocarbons	9.6	Mite2	1	0
Hydrocarbons	9.6	Mite3	0	0
Hydrocarbons	9.6	Mite4	0	0
Hydrocarbons	9.6	Mite5	0	0
Hydrocarbons	9.6	Mite6	0	0
Hydrocarbons	9.6	Mite7	0	0
Hydrocarbons	9.6	Mite8	0	0
Hydrocarbons	9.6	Mite9	0	0
Hydrocarbons	9.6	Mite10	1	0
Hydrocarbons	9.6	Mite11	0	1
Hydrocarbons	9.6	Mite12	0	1
Hydrocarbons	9.6	Mite13	1	0
Hydrocarbons	9.6	Mite14	0	0
Hydrocarbons	9.6	Mite15	0	0
Hydrocarbons	9.6	Mite16	1	0
Hydrocarbons	9.6	Mite17	1	0
Hydrocarbons	9.6	Mite18	0	0
Hydrocarbons	9.6	Mite19	1	0
Hydrocarbons	9.6	Mite20	0	1
Hydrocarbons	9.6	Mite21	0	0
Hydrocarbons	9.6	Mite22	0	0
Hydrocarbons	9.6	Mite23	1	0
Hydrocarbons	9.6	Mite24	0	1
Hydrocarbons	9.6	Mite25	0	0
Hydrocarbons	9.6	Mite26	1	0
Hydrocarbons	9.6	Mite27	1	0
Hydrocarbons	9.6	Mite28	1	0
Hydrocarbons	9.6	Mite29	0	0
Hydrocarbons	9.6	Mite30	1	0
Hydrocarbons	9.6	Mite31	1	0
Hydrocarbons	9.6	Mite32	1	0
Hydrocarbons	9.6	Mite33	0	0
Hydrocarbons	9.6	Mite34	0	0
Hydrocarbons	9.6	Mite35	0	0
Hydrocarbons	9.6	Mite36	0	1
Hydrocarbons	9.6	Mite37	1	0
Hydrocarbons	9.6	Mite38	1	0
Hydrocarbons	9.6	Mite39	1	0
Hydrocarbons	9.6	Mite40	0	0
Hydrocarbons	9.6	Mite41	0	0
Hydrocarbons	9.6	Mite42	0	0
Hydrocarbons	9.6	Mite43	0	0
Hydrocarbons	9.6	Mite44	1	0
Hydrocarbons	9.6	Mite45	0	0
Hydrocarbons	9.6	Mite46	1	0
Hydrocarbons	9.6	Mite47	0	1
Hydrocarbons	9.6	Mite48	0	1
Hydrocarbons	9.6	Mite49	0	1
Hydrocarbons	9.6	Mite50	0	0
Benzenoids	0.6	Mite1	0	1
Benzenoids	0.6	Mite2	1	0
Benzenoids	0.6	Mite3	0	1
Benzenoids	0.6	Mite4	0	0
Benzenoids	0.6	Mite5	1	0
Benzenoids	0.6	Mite6	1	0
Benzenoids	0.6	Mite7	0	0
Benzenoids	0.6	Mite8	0	0
Benzenoids	0.6	Mite9	1	0
Benzenoids	0.6	Mite10	0	0
Benzenoids	0.6	Mite11	0	0
Benzenoids	0.6	Mite12	0	0
Benzenoids	0.6	Mite13	0	0
Benzenoids	0.6	Mite14	0	0
Benzenoids	0.6	Mite15	1	0
Benzenoids	0.6	Mite16	1	0
Benzenoids	0.6	Mite17	0	0
Benzenoids	0.6	Mite18	0	0
Benzenoids	0.6	Mite19	0	0
Benzenoids	0.6	Mite20	1	0
Benzenoids	0.6	Mite21	1	0
Benzenoids	0.6	Mite22	0	0
Benzenoids	0.6	Mite23	0	0
Benzenoids	0.6	Mite24	0	1
Benzenoids	0.6	Mite25	1	0
Benzenoids	0.6	Mite26	1	0
Benzenoids	0.6	Mite27	0	1
Benzenoids	0.6	Mite28	0	0
Benzenoids	0.6	Mite29	0	0
Benzenoids	0.6	Mite30	1	0
Benzenoids	0.6	Mite31	0	0
Benzenoids	0.6	Mite32	0	0
Benzenoids	0.6	Mite33	0	0
Benzenoids	0.6	Mite34	0	0
Benzenoids	0.6	Mite35	0	1
Benzenoids	0.6	Mite36	1	0
Benzenoids	0.6	Mite37	0	0
Benzenoids	0.6	Mite38	0	0
Benzenoids	0.6	Mite39	0	1
Benzenoids	0.6	Mite40	0	0
Benzenoids	0.6	Mite41	0	1
Benzenoids	0.6	Mite42	1	0
Benzenoids	0.6	Mite43	0	1
Benzenoids	0.6	Mite44	1	0
Benzenoids	0.6	Mite45	1	0
Benzenoids	0.6	Mite46	1	0
Benzenoids	0.6	Mite47	0	0
Benzenoids	0.6	Mite48	1	0
Benzenoids	0.6	Mite49	1	0
Benzenoids	0.6	Mite50	0	1
Benzenoids	2.4	Mite1	0	0
Benzenoids	2.4	Mite2	0	0
Benzenoids	2.4	Mite3	1	0
Benzenoids	2.4	Mite4	1	0
Benzenoids	2.4	Mite5	1	0
Benzenoids	2.4	Mite6	0	1
Benzenoids	2.4	Mite7	0	0
Benzenoids	2.4	Mite8	1	0
Benzenoids	2.4	Mite9	1	0
Benzenoids	2.4	Mite10	1	0
Benzenoids	2.4	Mite11	1	0
Benzenoids	2.4	Mite12	1	0
Benzenoids	2.4	Mite13	0	0
Benzenoids	2.4	Mite14	1	0
Benzenoids	2.4	Mite15	1	0
Benzenoids	2.4	Mite16	0	0
Benzenoids	2.4	Mite17	0	0
Benzenoids	2.4	Mite18	0	0
Benzenoids	2.4	Mite19	0	0
Benzenoids	2.4	Mite20	0	1
Benzenoids	2.4	Mite21	0	0
Benzenoids	2.4	Mite22	1	0
Benzenoids	2.4	Mite23	1	0
Benzenoids	2.4	Mite24	1	0
Benzenoids	2.4	Mite25	0	0
Benzenoids	2.4	Mite26	0	0
Benzenoids	2.4	Mite27	0	0
Benzenoids	2.4	Mite28	0	0
Benzenoids	2.4	Mite29	0	0
Benzenoids	2.4	Mite30	1	0
Benzenoids	2.4	Mite31	0	0
Benzenoids	2.4	Mite32	1	0
Benzenoids	2.4	Mite33	0	0
Benzenoids	2.4	Mite34	1	0
Benzenoids	2.4	Mite35	1	0
Benzenoids	2.4	Mite36	1	0
Benzenoids	2.4	Mite37	0	1
Benzenoids	2.4	Mite38	1	0
Benzenoids	2.4	Mite39	1	0
Benzenoids	2.4	Mite40	1	0
Benzenoids	2.4	Mite41	1	0
Benzenoids	2.4	Mite42	0	0
Benzenoids	2.4	Mite43	1	0
Benzenoids	2.4	Mite44	1	0
Benzenoids	2.4	Mite45	1	0
Benzenoids	2.4	Mite46	0	1
Benzenoids	2.4	Mite47	1	0
Benzenoids	2.4	Mite48	0	0
Benzenoids	2.4	Mite49	0	0
Benzenoids	2.4	Mite50	1	0
Benzenoids	9.6	Mite1	0	0
Benzenoids	9.6	Mite2	0	1
Benzenoids	9.6	Mite3	0	0
Benzenoids	9.6	Mite4	0	0
Benzenoids	9.6	Mite5	0	1
Benzenoids	9.6	Mite6	0	1
Benzenoids	9.6	Mite7	0	0
Benzenoids	9.6	Mite8	0	0
Benzenoids	9.6	Mite9	0	0
Benzenoids	9.6	Mite10	0	1
Benzenoids	9.6	Mite11	0	1
Benzenoids	9.6	Mite12	0	1
Benzenoids	9.6	Mite13	0	1
Benzenoids	9.6	Mite14	0	0
Benzenoids	9.6	Mite15	0	1
Benzenoids	9.6	Mite16	0	0
Benzenoids	9.6	Mite17	0	0
Benzenoids	9.6	Mite18	0	1
Benzenoids	9.6	Mite19	0	1
Benzenoids	9.6	Mite20	0	1
Benzenoids	9.6	Mite21	0	1
Benzenoids	9.6	Mite22	0	0
Benzenoids	9.6	Mite23	0	0
Benzenoids	9.6	Mite24	0	0
Benzenoids	9.6	Mite25	0	1
Benzenoids	9.6	Mite26	0	0
Benzenoids	9.6	Mite27	1	0
Benzenoids	9.6	Mite28	0	0
Benzenoids	9.6	Mite29	0	0
Benzenoids	9.6	Mite30	1	0
Benzenoids	9.6	Mite31	1	0
Benzenoids	9.6	Mite32	0	0
Benzenoids	9.6	Mite33	1	0
Benzenoids	9.6	Mite34	0	1
Benzenoids	9.6	Mite35	0	1
Benzenoids	9.6	Mite36	0	0
Benzenoids	9.6	Mite37	0	0
Benzenoids	9.6	Mite38	0	1
Benzenoids	9.6	Mite39	1	0
Benzenoids	9.6	Mite40	0	1
Benzenoids	9.6	Mite41	0	1
Benzenoids	9.6	Mite42	0	1
Benzenoids	9.6	Mite43	0	0
Benzenoids	9.6	Mite44	0	1
Benzenoids	9.6	Mite45	0	0
Benzenoids	9.6	Mite46	0	0
Benzenoids	9.6	Mite47	0	1
Benzenoids	9.6	Mite48	0	1
Benzenoids	9.6	Mite49	0	1
Benzenoids	9.6	Mite50	0	0

## Sheet: Trichomes, FAs & oviposition
Bioassays with trichome components of S. sarrachoides
Treatment	Rep.	Oviposition
Control (S. scabrum)	Rep1	107
Control (S. scabrum)	Rep2	61
Control (S. scabrum)	Rep3	116
Control (S. scabrum)	Rep4	72
S. scabrum loaded with S. sarrachoides exudate	Rep1	15
S. scabrum loaded with S. sarrachoides exudate	Rep2	16
S. scabrum loaded with S. sarrachoides exudate	Rep3	11
S. scabrum loaded with S. sarrachoides exudate	Rep4	14
S. Sarrachoides intact	Rep1	0
S. Sarrachoides intact	Rep2	2
S. Sarrachoides intact	Rep3	0
S. Sarrachoides intact	Rep4	0
S. Sarrachoides after trichome removal	Rep1	0
S. Sarrachoides after trichome removal	Rep2	2
S. Sarrachoides after trichome removal	Rep3	0
S. Sarrachoides after trichome removal	Rep4	0
Saturated fatty acids at 10ng/uL	Rep1	37
Saturated fatty acids at 10ng/uL	Rep2	16
Saturated fatty acids at 10ng/uL	Rep3	25
Saturated fatty acids at 10ng/uL	Rep4	56
Saturated fatty acids at 100ng/uL	Rep1	27
Saturated fatty acids at 100ng/uL	Rep2	65
Saturated fatty acids at 100ng/uL	Rep3	19
Saturated fatty acids at 100ng/uL	Rep4	25
Saturated fatty acids at 1000ng/uL	Rep1	26
Saturated fatty acids at 1000ng/uL	Rep2	43
Saturated fatty acids at 1000ng/uL	Rep3	15
Saturated fatty acids at 1000ng/uL	Rep4	6
UnSaturated fatty acids at 10ng/uL	Rep1	23
UnSaturated fatty acids at 10ng/uL	Rep2	13
UnSaturated fatty acids at 10ng/uL	Rep3	24
UnSaturated fatty acids at 10ng/uL	Rep4	34
UnSaturated fatty acids at 100ng/uL	Rep1	16
UnSaturated fatty acids at 100ng/uL	Rep2	10
UnSaturated fatty acids at 100ng/uL	Rep3	15
UnSaturated fatty acids at 100ng/uL	Rep4	5
UnSaturated fatty acids at 1000ng/uL	Rep1	1
UnSaturated fatty acids at 1000ng/uL	Rep2	0
UnSaturated fatty acids at 1000ng/uL	Rep3	0
UnSaturated fatty acids at 1000ng/uL	Rep4	6
2-undecanone at 10ng/uL	Rep1	29
2-undecanone at 10ng/uL	Rep2	70
2-undecanone at 10ng/uL	Rep3	51
2-undecanone at 10ng/uL	Rep4	47
2-undecanone at 100ng/uL	Rep1	47
2-undecanone at 100ng/uL	Rep2	38
2-undecanone at 100ng/uL	Rep3	54
2-undecanone at 100ng/uL	Rep4	48
2-undecanone at 1000ng/uL	Rep1	9
2-undecanone at 1000ng/uL	Rep2	38
2-undecanone at 1000ng/uL	Rep3	33
2-undecanone at 1000ng/uL	Rep4	48
Saturated & Unsaturated (UNS) fatty acids+2-undecanone (with UNS at 10ng/uL)	Rep1	45
Saturated & Unsaturated (UNS) fatty acids+2-undecanone (with UNS at 10ng/uL)	Rep2	47
Saturated & Unsaturated (UNS) fatty acids+2-undecanone (with UNS at 10ng/uL)	Rep3	42
Saturated & Unsaturated (UNS) fatty acids+2-undecanone (with UNS at 10ng/uL)	Rep4	38
Saturated & Unsaturated fatty acids+2-undecanone all at 1000ng/uL)	Rep1	18
Saturated & Unsaturated fatty acids+2-undecanone all at 1000ng/uL)	Rep2	0
Saturated & Unsaturated fatty acids+2-undecanone all at 1000ng/uL)	Rep3	27
Saturated & Unsaturated fatty acids+2-undecanone all at 1000ng/uL)	Rep4	5

## Sheet: Oviposition on susceptible sp.
Number of eggs laid on fresh S. scabrum and S. villosum leaf disks
Treatment	Rep	No. of eggs
S. Scabrum	Rep1	78
S. Scabrum	Rep2	35
S. Scabrum	Rep3	31
S. Scabrum	Rep4	24
S. Scabrum	Rep5	69
S. Scabrum	Rep6	43
S. Scabrum	Rep7	34
S. Scabrum	Rep8	56
S. villosum	Rep1	24
S. villosum	Rep2	22
S. villosum	Rep3	36
S. villosum	Rep4	72
S. villosum	Rep5	24
S. villosum	Rep6	49
S. villosum	Rep7	65
S. villosum	Rep8	28

## Sheet: DCM & MEOH exracts
Effect of DCM and MEOH trichome exudate extracts on mite oviposition
Treatment	Replicate	Eggs
Control (DCM)	Rep1	39
Control (DCM)	Rep2	36
Control (DCM)	Rep3	40
Control (DCM)	Rep4	35
DCMextract	Rep1	4
DCMextract	Rep2	6
DCMextract	Rep3	3
DCMextract	Rep4	1
Treatment	Rep	Eggs
Control (MEOH)	Rep1	185
Control (MEOH)	Rep2	204
Control (MEOH)	Rep3	210
Control (MEOH)	Rep4	206
MEOHextract	Rep1	147
MEOHextract	Rep2	157
MEOHextract	Rep3	145
MEOHextract	Rep4	133
